# Supplementary material for: Quantification of Noncovalent Interactions in Azide–Pnictogen, –Chalcogen, and –Halogen Contacts
Source: Chemistry. 2021 Feb 8;27(14):4627–39. doi: 10.1002/chem.202004525 (PMC7986704; doi:10.1002/chem.202004525)
Supplement: Supplementary file 1 — Supplementary [file CHEM-27-4627-s002.gz]

Archive with 5 entries (5 files):
- dimer_geometries.tar.gz
- monomer_geometries.tar.gz
- och2_relaxed_angular_scan.tar.gz
- structure_A_conformers.tar.gz
- structure_B_conformers.tar.gz
